# Supplementary material for: Integrative single-cell analysis of longitudinal t(8;21) AML reveals heterogeneous immune cell infiltration and prognostic signatures
Source: Front Immunol. 2024 Jul 17;15:1424933. doi: 10.3389/fimmu.2024.1424933 (PMC11288856; doi:10.3389/fimmu.2024.1424933)
Supplement: Supplementary Table 1 — Overexpressed genes in the cluster_2 T cells based on the single-cell RNA-seq data of AML-016. Genes were defined as those with an average log2(fold change) greater than 1.0 and a p value less than 0.05 in the scRNA-seq data. A total of 178 genes were ultimately screened out. [file Table_1.xlsx]

## Sheet: TableS1.Cluster2 T gene
Gene
GZMB
FGFBP2
PRF1
FCGR3A
SPON2
GNLY
NKG7
GZMH
MYOM2
CLIC3
CTSW
CCL3
KLRF1
CCL4
HOPX
FCER1G
CST7
KLRD1
KLRC2
GZMA
CD247
CCL5
EFHD2
ITGB2
PTGDS
GZMM
LSP1
CD7
RHOC
KLRB1
DOK2
RP11-81H14.2
C1orf21
IFITM2
IL2RB
PRSS23
BIN2
ITGB7
LGALS1
S1PR5
GPR56
ABHD17A
TYROBP
IFNG
ABI3
CAST
RARRES3
C9orf142
APOBEC3G
TPST2
FLNA
CTSD
S100A11
LITAF
TGFB1
MYO1F
ARL4C
MATK
ALOX5AP
ZBP1
LAIR2
CCND3
SH3BP5
MYO1G
ZNF276
PRKCH
TSEN54
C12orf75
FCRL6
PIP4K2A
RAP1B
GNG2
RAB7L1
S100A6
C19orf66
ID2
SUN2
UBE2F
TADA3
PFN1
OPTN
SAMD3
CMC1
STK4
LCP1
LAT2
MGEA5
TTC38
GTF3C1
KLF2
SH2D2A
ASCL2
MVD
C10orf54
DBNL
IFITM1
VOPP1
SERPINB9
METRNL
DSTN
STAT4
MBP
ARPC4
CISD3
FAM49B
LPCAT1
PYHIN1
MVP
CCDC69
AOAH
SELPLG
ANXA2
CALM1
TBC1D10C
TNFRSF1B
LAG3
HLA-C
PTMS
C1orf56
S100A4
RASSF5
TSPAN32
CD53
XCL2
PGM1
PRELID1
KIR3DL2
IRF7
ARHGAP30
HCST
AES
CD300A
RAC2
TSC22D4
AVPI1
FBXO6
PXN
MOB3A
HLA-B
MYL12A
S100A10
CAPN2
EVL
CAPN15
MIAT
ADAM8
ANKRD11
SKAP1
ZAP70
TXNDC11
SLC15A4
ARPC2
CD160
LGALS3
IL32
SMAP1
TBK1
PLEKHF1
SLAMF7
RP11-640M9.1
RORA
PCSK7
RSRC2
MRPL10
DDIT4
HLA-A
IFI27L2
C5orf56
HLA-E
TBX21
SH3BGRL3
GATA3
NDUFB7
B2M
PLAC8
LCK
YWHAQ
CDK13

## Sheet: TableS2.uniCox
id	HR	HR.95L	HR.95H	pvalue
AES	0.767155	0.630014	0.93415	0.00834326
AOAH	0.853739	0.769678	0.946982	0.00278968
CAPN15	0.778153	0.665346	0.910085	0.00169501
CCND3	1.26797	1.02525	1.56815	0.0285269
CST7	0.888819	0.817886	0.965904	0.00547815
DDIT4	1.36268	1.23196	1.50727	1.80867e-09
FAM49B	1.71809	1.18285	2.49552	0.0044876
FCER1G	0.902078	0.824314	0.987178	0.0250565
FLNA	0.819093	0.698648	0.960304	0.0139284
GPR56	1.38499	1.19311	1.60772	1.86421e-05
GZMM	0.697631	0.501131	0.971182	0.0329081
HOPX	1.15452	1.08484	1.22867	6.07911e-06
ID2	1.2693	1.12636	1.43037	9.14977e-05
IFITM1	1.12511	1.01382	1.24862	0.0265422
IFITM2	1.20178	1.02575	1.40802	0.0229276
ITGB7	0.865583	0.762632	0.982433	0.0254639
LAIR2	1.22551	1.00052	1.5011	0.0494203
LSP1	1.24742	1.09061	1.42677	0.00125753
MGEA5	1.41371	1.04935	1.90458	0.0228001
OPTN	1.18969	1.08098	1.30934	0.00038152
PFN1	0.856618	0.758733	0.967132	0.0124267
PRKCH	1.1556	1.00039	1.33489	0.0493893
PRSS23	1.56097	1.14751	2.1234	0.00456338
S100A11	0.890236	0.812455	0.975464	0.0126844
S1PR5	0.478298	0.25669	0.891229	0.0202002
SH2D2A	1.25494	1.04173	1.51179	0.0168334
SH3BGRL3	0.834466	0.706336	0.985839	0.0333658
SH3BP5	1.23955	1.11651	1.37615	5.66761e-05
SUN2	0.630332	0.461531	0.86087	0.00370804
TSC22D4	0.566491	0.410352	0.782042	0.00055169
TSPAN32	1.26595	1.0632	1.50738	0.00809442
TYROBP	0.864352	0.783486	0.953565	0.0036292
YWHAQ	1.54824	1.05719	2.26736	0.0247235
ZAP70	0.803741	0.667835	0.967303	0.0207937

## Sheet: TableS3.multiCox
id	coef	HR	HR.95L	HR.95H	pvalue
AES	-0.222138	0.800805	0.631329	1.01578	0.0671073
DDIT4	0.285322	1.33019	1.19655	1.47876	1.28072e-07
GPR56	0.156634	1.16957	0.968036	1.41306	0.104527
HOPX	0.121146	1.12879	1.04437	1.22003	0.00225403
IFITM1	-0.289615	0.748551	0.609115	0.919907	0.00589189
IFITM2	0.469042	1.59846	1.20338	2.12325	0.00120341
LAIR2	0.294258	1.34213	1.0834	1.66265	0.00707961
LSP1	0.241817	1.27356	1.07089	1.51459	0.00624875
MGEA5	0.46528	1.59246	1.09825	2.30905	0.0141139
OPTN	0.110815	1.11719	0.980539	1.27288	0.0959673
PRKCH	-0.196294	0.82177	0.666474	1.01325	0.0662445
SH3BGRL3	-0.288097	0.749689	0.586175	0.958815	0.0217335
SUN2	-0.310791	0.732867	0.510543	1.052	0.0919715
YWHAQ	0.441382	1.55486	0.964501	2.50656	0.0700461
